# Supplementary material for: Development and Phantom Validation of a Small-Form-Factor SWIR Emitter Probe for Hydration-Sensitive Spatial-Ratio Measurements in Gelatin–Intralipid Phantoms
Source: Sensors (Basel). 2026 Mar 24;26(7):2020. doi: 10.3390/s26072020 (PMC13074628; doi:10.3390/s26072020)
Supplement: Supplementary file 1 [file sensors-26-02020-s001.zip]

Archive with 1 entries (1 files):
- sensors-4207761-supplementary.pdf
